# Supplementary material for: A Novel Hydrogel-Based 3D In Vitro Tumor Panel of 30 PDX Models Incorporates Tumor, Stromal and Immune Cell Compartments of the TME for the Screening of Oncology and Immuno-Therapies
Source: Cells. 2023 Apr 13;12(8):1145. doi: 10.3390/cells12081145 (PMC10137152; doi:10.3390/cells12081145)
Supplement: Supplementary file 1 [file cells-12-01145-s001.zip]

Archive with 1 entries (1 files):
- cells-2245126-supplementary.pdf
